# Supplementary material for: Computational wave-based photoacoustic imaging through an unknown thick aberrating layer
Source: Photoacoustics. 2024 Jan 19;36:100584. doi: 10.1016/j.pacs.2024.100584 (PMC10844652; doi:10.1016/j.pacs.2024.100584)
Supplement: MMC S1 — Reconstruction algorithms and datasets. [file mmc1.zip]

Archive with 1 entries (1 files):
- data and software for wave-based photoacoustic imaging through a thick aberrating layer (1).zip
